# Supplementary material for: Single-Cell Transcriptome Sequencing Reveals Molecular Expression Differences and Marker Genes in Testes during the Sexual Maturation of Mongolian Horses
Source: Animals (Basel). 2024 Apr 23;14(9):1258. doi: 10.3390/ani14091258 (PMC11082968; doi:10.3390/ani14091258)
Supplement: Supplementary file 1 [file animals-14-01258-s001.zip]

Archive with 6 entries (6 files):
- Figure S1 Uncropped Western blot figures.tif
- Table S1 Reverse transcription reaction system.xlsx
- Table S2 Primer information.xlsx
- Table S3 Real-time fluorescence quantitative PCR reaction system.xlsx
- Table S4 Statistical output list of cell number in each subgroup of each sample.xlsx
- Table S5 Statistical output list of cell percentage of each sample in each subgroup.xlsx
