# Supplementary material for: Single-Cell Transcriptome Sequencing Reveals Molecular Expression Differences and Marker Genes in Testes during the Sexual Maturation of Mongolian Horses
Source: Animals (Basel). 2024 Apr 23;14(9):1258. doi: 10.3390/ani14091258 (PMC11082968; doi:10.3390/ani14091258)
Supplement: Supplementary file 1 [file animals-14-01258-s001.zip › Table S1 Reverse transcription reaction system.xlsx]

## Sheet: Sheet1
Reagents	Utilization rate	Final concentration
5× PrimeScript RT Master Mix（Perfect Real Time）	4 μL	2×
Total RNA	（1000/CRNA）μL
RNase Free dH2O	up to 20 μL
