# Supplementary material for: Single-Cell Transcriptome Sequencing Reveals Molecular Expression Differences and Marker Genes in Testes during the Sexual Maturation of Mongolian Horses
Source: Animals (Basel). 2024 Apr 23;14(9):1258. doi: 10.3390/ani14091258 (PMC11082968; doi:10.3390/ani14091258)
Supplement: Supplementary file 1 [file animals-14-01258-s001.zip › Table S2 Primer information.xlsx]

## Sheet: Sheet1
Gene name	Primer information	Length	Gene bank
GAPDH	F:5’-TGGTGCTGAATATGTTGTGGAGTC-3’	108	NM_001163856
	R:5’-GCAGAAGGAGCAGAGATGATGAC-3’
UCHL1	F:5’-CGCCTTGCTGCTGCTGTTT-3’	128	NM_001081820
	R:5’-AGGAGTTCCCAATGGTCTGCTTC-3’
DAZL	F:5’-CGAGCCTCCAACCATGATGAATC-3’	83	XM_005600911
	R:5’-TGATGACCTGGACTGGTGAACTTG-3’
AMH	F:5’- GTGGTGCTGCTGCTAAAGATGC -3′	109	NM_001317263
	R:5’-GCTCCTCGGACAGGCTGATG -3′
APOA1	F:5’-AGTGAAGGATTTGGCTACCGT -3′	124	XM_005611592
	R:5’-GTCCCAGTTGTCCAGGAGTTT-3′
HSPA1A	F:5’- GAAGGACATCAGCCAGAACAA-3′	180	NM_001256923
	R:5’-AACAGGTCCGAGCACAGCT-3′
IGF2	F:5’-ACAACGCCTGGAAGCAATC-3′	189	XM_023653779
	R:5’-CGCTGGACACCTCGACAAA-3′
HMGB4	F:5’-ATGAAAAGGCGAAATATGAAGC-3′	149	XM_005607225
	R:5’-GCAGAAGAGGAGGAAGGACG-3′
SPA17	F:5’-GCTTTTGCAGCAGCGTATTT-3′	149	XM_001505069
	R:5’-CCAGGCTCACATTTCTCAGGT-3′
TSACC	F:5’-ACAGCAGATGGCTATTTTGGA-3′	130	XM_023641012
	R:5’-GAACTGGGGCAGGTGATTTA-3′
TAC3	F:5’-CCGCTCAGTCTCTCTGGATGG-3’	145	XM_014740816
	R:5’-AGGAGTGTCTGGCTGGATGTTC-3’
INHA	F:5’-CACCCTCGCAGTTTCATCTTCC-3’	129	NM_001081910
	R:5’-GGCTCCTGGCACCAAAGAAAG-3’
SPARC	F:5’-AGGTGTGTGAGCTGGATGAGAAC-3’	126	NM_001143953
	R:5’-AGGAGGAATCGAAGGTCTTGTTGTC-3’
SOX9	F:5’-CACACGCTGACCACGCTGAG-3’	98	XM_023652130
	R:5’-TGCTGCTGCTCGCTGTAGTG-3’
PRM1	F:5’-CAGCCAGAGCCAGAGCAGATG-3’	130	NM_001083596
	R:5’-CTATCGTCTTCTCCTACACCTCAGG-3’
PRM2	F:5’-CGAGGACCAGGGTCAGGAGTC-3’	90	XM_005598914
	R:5’-CGTCGTCTGTAGCGGTAGTAGC-3’
LOC100051500	F:5’-GCACTCAACAGCCATGTAGGAAC-3’	125	XM_005609463
	R:5’-GTCAGGATGTCAGGGTCACTAAGG-3’
PRSS37	F:5’-CAAGATCAGAATCAGAGATGGGACAG-3’	146	XM_001497788
	R:5’-GCTGGACTTTGGTGTTGAGGAC-3’
HMGB4	F:5’-GACCTGGAAGCCTACCGTGAAC-3’	110	XM_005607225
	R:5’-GCTCCATCCACTTTGTTTGACTCAG-3’
H1−9	F:5’-TTCGCTGCCACCACCATCTG-3’	109	XM_014741098.2
	R:5’-GGTGTCCAGGCTCGCTCTTG-3’
