# Supplementary material for: Single-Cell Transcriptome Sequencing Reveals Molecular Expression Differences and Marker Genes in Testes during the Sexual Maturation of Mongolian Horses
Source: Animals (Basel). 2024 Apr 23;14(9):1258. doi: 10.3390/ani14091258 (PMC11082968; doi:10.3390/ani14091258)
Supplement: Supplementary file 1 [file animals-14-01258-s001.zip › Table S3 Real-time fluorescence quantitative PCR reaction system.xlsx]

## Sheet: Sheet1
Reagents	Utilization rate
TB Green Premix Ex Taq II （Tli RNaseH Plus） 2×	5 μL
Forward and reverse primers	0.8 μL
cDNA template + RNase-free water	2 μL
Total reaction volume	2.2 μL
