# Supplementary material for: Single-Cell Transcriptome Sequencing Reveals Molecular Expression Differences and Marker Genes in Testes during the Sexual Maturation of Mongolian Horses
Source: Animals (Basel). 2024 Apr 23;14(9):1258. doi: 10.3390/ani14091258 (PMC11082968; doi:10.3390/ani14091258)
Supplement: Supplementary file 1 [file animals-14-01258-s001.zip › Table S4 Statistical output list of cell number in each subgroup of each sample.xlsx]

## Sheet: Sheet 1
Celltype	sexually immature	sexually mature
Immature SC	13	3547
LC	1	129
M	39	114
Mature SC	2097	44
NK	554	704
PTM	1894	1240
SP	3377	15
SPC	164	262
Sperm	1807	1
SPG	369	442
