# Supplementary material for: Single-Cell Transcriptome Sequencing Reveals Molecular Expression Differences and Marker Genes in Testes during the Sexual Maturation of Mongolian Horses
Source: Animals (Basel). 2024 Apr 23;14(9):1258. doi: 10.3390/ani14091258 (PMC11082968; doi:10.3390/ani14091258)
Supplement: Supplementary file 1 [file animals-14-01258-s001.zip › Table S5 Statistical output list of cell percentage of each sample in each subgroup.xlsx]

## Sheet: Sheet 1
Celltype	sexually immature	sexually mature
Immature SC	0.13	54.59
LC	0.01	1.99
M	0.38	1.75
Mature SC	20.33	0.68
NK	5.37	10.83
PTM	18.36	19.08
SP	32.74	0.23
SPC	1.59	4.03
Sperm	17.52	0.02
SPG	3.58	6.8
